# Supplementary material for: Strategies for Improving the CO2 Adsorption Process of CPO-27-Mg through Thermal Treatment and Urea Functionalization
Source: Materials (Basel). 2022 Dec 22;16(1):117. doi: 10.3390/ma16010117 (PMC9821002; doi:10.3390/ma16010117)
Supplement: Supplementary file 1 [file materials-16-00117-s001.zip]

Archive with 1 entries (1 files):
- materials-2063405-supplementary.pdf
